# Supplementary material for: Environmental Risks and Toxicity of Fipronil and Imidacloprid Used in Pets Ectoparasiticides
Source: Animals (Basel). 2025 May 23;15(11):1533. doi: 10.3390/ani15111533 (PMC12153832; doi:10.3390/ani15111533)
Supplement: Supplementary file 1 [file animals-15-01533-s001.zip]

Archive with 1 entries (1 files):
- animals-3594553-supplementary.pdf
